# Supplementary material for: NKAPL suppresses NSCLC progression by enhancing the protein stability of TRIM21 and further inhibiting the NF-κB signaling pathway
Source: Genes Dis. 2025 Mar 11;12(5):101598. doi: 10.1016/j.gendis.2025.101598 (PMC12221590; doi:10.1016/j.gendis.2025.101598)
Supplement: Multimedia component 3 [file mmc3.xlsx]

## Sheet: NKAPL-IP
Protein FDR Confidence: Combined	Accession	Gene Symbol	Description	Exp. q-value: Combined	Sum PEP Score	Coverage [%]	# Peptides	# PSMs	# Unique Peptides	# AAs	MW [kDa]	calc. pI	Abundances (Normalized): N1-IP	Abundance: N1-IP	Found in Sample: N1-IP
High	Q92609	TBC1D5	TBC1 domain family member 5 OS=Homo sapiens OX=9606 GN=TBC1D5 PE=1 SV=1	0	74.209	24	18	30	18	795	88.9	6.54	8.40326e+07	8.40326e+07	High
High	P25098	GRK2	Beta-adrenergic receptor kinase 1 OS=Homo sapiens OX=9606 GN=GRK2 PE=1 SV=2	0	61.759	23	17	31	13	689	79.5	7.28	2.63609e+07	2.63609e+07	High
High	Q96S66	CLCC1	Chloride channel CLIC-like protein 1 OS=Homo sapiens OX=9606 GN=CLCC1 PE=1 SV=1	0	49.447	27	12	14	12	551	62	5.55	1.34854e+07	1.34854e+07	High
High	Q9Y2H2	INPP5F	Phosphatidylinositide phosphatase SAC2 OS=Homo sapiens OX=9606 GN=INPP5F PE=1 SV=3	0	40.732	11	12	23	12	1132	128.3	7.02	1.8677e+06	1.8677e+06	High
High	P09543	CNP	2',3'-cyclic-nucleotide 3'-phosphodiesterase OS=Homo sapiens OX=9606 GN=CNP PE=1 SV=2	0	29.875	17	9	29	9	421	47.5	9.07	1.20997e+06	1.20997e+06	High
High	Q14839	CHD4	Chromodomain-helicase-DNA-binding protein 4 OS=Homo sapiens OX=9606 GN=CHD4 PE=1 SV=2	0	21.851	5	9	20	9	1912	217.9	5.86	3.0393e+06	3.0393e+06	High
High	Q9Y580	RBM7	RNA-binding protein 7 OS=Homo sapiens OX=9606 GN=RBM7 PE=1 SV=1	0	42.812	36	8	15	8	266	30.5	9.57	2.07568e+07	2.07568e+07	High
High	P19474	TRIM21	E3 ubiquitin-protein ligase TRIM21 OS=Homo sapiens OX=9606 GN=TRIM21 PE=1 SV=1	0	28.936	16	8	9	8	475	54.1	6.38	1.82491e+07	1.82491e+07	High
High	Q6P2E9	EDC4	Enhancer of mRNA-decapping protein 4 OS=Homo sapiens OX=9606 GN=EDC4 PE=1 SV=1	0	23.954	5	8	18	8	1401	151.6	5.86	9.69536e+06	9.69536e+06	High
High	Q15084	PDIA6	Protein disulfide-isomerase A6 OS=Homo sapiens OX=9606 GN=PDIA6 PE=1 SV=1	0	36.993	18	7	24	7	440	48.1	5.08	11223667	11223667	High
High	Q93008	USP9X	Probable ubiquitin carboxyl-terminal hydrolase FAF-X OS=Homo sapiens OX=9606 GN=USP9X PE=1 SV=4	0	29.652	3	7	13	7	2554	290.3	5.8	782668	782668	High
High	Q8NBJ5	COLGALT1	Procollagen galactosyltransferase 1 OS=Homo sapiens OX=9606 GN=COLGALT1 PE=1 SV=1	0	21.671	10	7	18	7	622	71.6	7.31	6.45343e+06	6.45343e+06	High
High	P34897	SHMT2	Serine hydroxymethyltransferase, mitochondrial OS=Homo sapiens OX=9606 GN=SHMT2 PE=1 SV=3	0	18.671	11	7	20	7	504	56	8.53	5.76655e+06	5.76655e+06	High
High	P52565	ARHGDIA	Rho GDP-dissociation inhibitor 1 OS=Homo sapiens OX=9606 GN=ARHGDIA PE=1 SV=3	0	31.586	30	6	12	6	204	23.2	5.11	5.25983e+06	5.25983e+06	High
High	Q16352	INA	Alpha-internexin OS=Homo sapiens OX=9606 GN=INA PE=1 SV=2	0	26.459	16	8	13	6	499	55.4	5.4	5.17757e+06	5.17757e+06	High
High	Q13126	MTAP	S-methyl-5'-thioadenosine phosphorylase OS=Homo sapiens OX=9606 GN=MTAP PE=1 SV=2	0	23.773	22	6	18	6	283	31.2	7.18	1.4117e+06	1.4117e+06	High
High	P46778	RPL21	60S ribosomal protein L21 OS=Homo sapiens OX=9606 GN=RPL21 PE=1 SV=2	0	22.49	31	6	22	6	160	18.6	10.49	1.29184e+07	1.29184e+07	High
High	Q86UK7	ZNF598	E3 ubiquitin-protein ligase ZNF598 OS=Homo sapiens OX=9606 GN=ZNF598 PE=1 SV=1	0	21.19	7	6	12	6	904	98.6	8.4	585447	585447	High
High	Q99700	ATXN2	Ataxin-2 OS=Homo sapiens OX=9606 GN=ATXN2 PE=1 SV=2	0	17.895	6	6	8	6	1313	140.2	9.57	3.68368e+06	3.68368e+06	High
High	A5YKK6	CNOT1	CCR4-NOT transcription complex subunit 1 OS=Homo sapiens OX=9606 GN=CNOT1 PE=1 SV=2	0	16.906	3	6	10	6	2376	266.8	7.11	276135	276135	High
High	O75152	ZC3H11A	Zinc finger CCCH domain-containing protein 11A OS=Homo sapiens OX=9606 GN=ZC3H11A PE=1 SV=3	0	23.63	7	5	11	5	810	89.1	8.37	3.82249e+06	3.82249e+06	High
High	Q9BVJ6	UTP14A	U3 small nucleolar RNA-associated protein 14 homolog A OS=Homo sapiens OX=9606 GN=UTP14A PE=1 SV=1	0	22.658	8	5	11	5	771	87.9	7.87	1.17973e+06	1.17973e+06	High
High	Q03701	CEBPZ	CCAAT/enhancer-binding protein zeta OS=Homo sapiens OX=9606 GN=CEBPZ PE=1 SV=3	0	19.57	5	5	12	5	1054	120.9	5.94	732295	732295	High
High	P18031	PTPN1	Tyrosine-protein phosphatase non-receptor type 1 OS=Homo sapiens OX=9606 GN=PTPN1 PE=1 SV=1	0	17.647	11	5	13	5	435	49.9	6.27	2.55364e+06	2.55364e+06	High
High	P49916	LIG3	DNA ligase 3 OS=Homo sapiens OX=9606 GN=LIG3 PE=1 SV=2	0	16.443	6	5	9	5	1009	112.8	9.01	797614	797614	High
High	O15027	SEC16A	Protein transport protein Sec16A OS=Homo sapiens OX=9606 GN=SEC16A PE=1 SV=4	0	16.346	2	5	8	5	2357	251.7	5.8	725971	725971	High
High	Q92734	TFG	Protein TFG OS=Homo sapiens OX=9606 GN=TFG PE=1 SV=2	0	15.569	16	5	8	5	400	43.4	5.1	2.72864e+07	2.72864e+07	High
High	Q9Y223	GNE	Bifunctional UDP-N-acetylglucosamine 2-epimerase/N-acetylmannosamine kinase OS=Homo sapiens OX=9606 GN=GNE PE=1 SV=1	0	12.842	6	5	9	5	722	79.2	6.8	203876	203876	High
High	P20930	FLG	Filaggrin OS=Homo sapiens OX=9606 GN=FLG PE=1 SV=3	0	11.974	3	5	11	5	4061	434.9	9.25	2.68022e+06	2.68022e+06	High
High	P22735	TGM1	Protein-glutamine gamma-glutamyltransferase K OS=Homo sapiens OX=9606 GN=TGM1 PE=1 SV=4	0	11.967	6	5	7	5	817	89.7	6.04	1.74483e+06	1.74483e+06	High
High	Q15654	TRIP6	Thyroid receptor-interacting protein 6 OS=Homo sapiens OX=9606 GN=TRIP6 PE=1 SV=3	0	34.765	11	4	15	4	476	50.3	7.37	4.71857e+06	4.71857e+06	High
High	Q96C86	DCPS	m7GpppX diphosphatase OS=Homo sapiens OX=9606 GN=DCPS PE=1 SV=2	0	29.371	13	4	10	4	337	38.6	6.38	2.6724e+07	2.6724e+07	High
High	Q9H3P7	ACBD3	Golgi resident protein GCP60 OS=Homo sapiens OX=9606 GN=ACBD3 PE=1 SV=4	0	23.113	11	4	12	4	528	60.6	5.06			High
High	P61289	PSME3	Proteasome activator complex subunit 3 OS=Homo sapiens OX=9606 GN=PSME3 PE=1 SV=1	0	19.034	11	4	14	4	254	29.5	5.95	2.87404e+06	2.87404e+06	High
High	Q27J81	INF2	Inverted formin-2 OS=Homo sapiens OX=9606 GN=INF2 PE=1 SV=2	0	17.467	4	4	13	4	1249	135.5	5.38	2.96885e+06	2.96885e+06	High
High	Q86YP4	GATAD2A	Transcriptional repressor p66-alpha OS=Homo sapiens OX=9606 GN=GATAD2A PE=1 SV=1	0	17.179	10	5	9	4	633	68	9.94	628798	628798	High
High	Q96KB5	PBK	Lymphokine-activated killer T-cell-originated protein kinase OS=Homo sapiens OX=9606 GN=PBK PE=1 SV=3	0	17.005	12	4	9	4	322	36.1	5.12	2.06892e+06	2.06892e+06	High
High	Q92522	H1-10	Histone H1.10 OS=Homo sapiens OX=9606 GN=H1-10 PE=1 SV=1	0	16.794	18	4	10	4	213	22.5	10.76	1.41107e+06	1.41107e+06	High
High	Q9NP64	ZCCHC17	Nucleolar protein of 40 kDa OS=Homo sapiens OX=9606 GN=ZCCHC17 PE=1 SV=1	0	16.092	15	4	13	4	241	27.6	9.7	66123337	66123337	High
High	O95340	PAPSS2	Bifunctional 3'-phosphoadenosine 5'-phosphosulfate synthase 2 OS=Homo sapiens OX=9606 GN=PAPSS2 PE=1 SV=2	0	15.657	7	4	5	4	614	69.5	8.03	612663	612663	High
High	P42696	RBM34	RNA-binding protein 34 OS=Homo sapiens OX=9606 GN=RBM34 PE=1 SV=2	0	15.004	10	4	6	4	430	48.5	10.11	3.07731e+06	3.07731e+06	High
High	Q969S3	ZNF622	Zinc finger protein 622 OS=Homo sapiens OX=9606 GN=ZNF622 PE=1 SV=1	0	14.999	9	4	15	4	477	54.2	6.15	391231	391231	High
High	Q53EL6	PDCD4	Programmed cell death protein 4 OS=Homo sapiens OX=9606 GN=PDCD4 PE=1 SV=2	0	14.846	8	4	8	4	469	51.7	5.21	1.27888e+06	1.27888e+06	High
High	Q96N67	DOCK7	Dedicator of cytokinesis protein 7 OS=Homo sapiens OX=9606 GN=DOCK7 PE=1 SV=4	0	14.025	2	4	10	4	2140	242.4	6.8	1.27758e+06	1.27758e+06	High
High	P30837	ALDH1B1	Aldehyde dehydrogenase X, mitochondrial OS=Homo sapiens OX=9606 GN=ALDH1B1 PE=1 SV=3	0	13.439	7	6	13	4	517	57.2	6.8			High
High	O15269	SPTLC1	Serine palmitoyltransferase 1 OS=Homo sapiens OX=9606 GN=SPTLC1 PE=1 SV=1	0	13.411	8	4	9	4	473	52.7	6.01	960971	960971	High
High	P52926	HMGA2	High mobility group protein HMGI-C OS=Homo sapiens OX=9606 GN=HMGA2 PE=1 SV=1	0	13.39	41	4	7	4	109	11.8	10.62	12541564	12541564	High
High	Q04206	RELA	Transcription factor p65 OS=Homo sapiens OX=9606 GN=RELA PE=1 SV=2	0	12.683	8	4	7	4	551	60.2	5.68	3.71669e+06	3.71669e+06	High
High	O75844	ZMPSTE24	CAAX prenyl protease 1 homolog OS=Homo sapiens OX=9606 GN=ZMPSTE24 PE=1 SV=2	0	12.543	8	4	9	4	475	54.8	7.49	1.43937e+06	1.43937e+06	High
High	Q9UPN7	PPP6R1	Serine/threonine-protein phosphatase 6 regulatory subunit 1 OS=Homo sapiens OX=9606 GN=PPP6R1 PE=1 SV=5	0	12.091	5	4	10	4	881	96.7	4.55	1.05385e+06	1.05385e+06	High
High	Q9BRX9	WDR83	WD repeat domain-containing protein 83 OS=Homo sapiens OX=9606 GN=WDR83 PE=1 SV=1	0	11.645	14	4	8	4	315	34.3	5.58	1.14235e+06	1.14235e+06	High
High	Q08AM6	VAC14	Protein VAC14 homolog OS=Homo sapiens OX=9606 GN=VAC14 PE=1 SV=1	0	11.307	5	4	10	4	782	87.9	6.13	225256	225256	High
High	Q86W92	PPFIBP1	Liprin-beta-1 OS=Homo sapiens OX=9606 GN=PPFIBP1 PE=1 SV=2	0	11.012	3	4	9	4	1011	114	5.55	96435.2	96435.2	High
High	Q9UPN6	SCAF8	SR-related and CTD-associated factor 8 OS=Homo sapiens OX=9606 GN=SCAF8 PE=1 SV=1	0	10.732	3	4	5	4	1271	140.4	8.29	795262	795262	High
High	Q9UPQ0	LIMCH1	LIM and calponin homology domains-containing protein 1 OS=Homo sapiens OX=9606 GN=LIMCH1 PE=1 SV=4	0	10.336	4	4	7	4	1083	121.8	6.47	526017	526017	High
High	Q9BXB5	OSBPL10	Oxysterol-binding protein-related protein 10 OS=Homo sapiens OX=9606 GN=OSBPL10 PE=1 SV=2	0	9.786	7	4	7	4	764	83.9	8.31	297106	297106	High
High	Q9BTC0	DIDO1	Death-inducer obliterator 1 OS=Homo sapiens OX=9606 GN=DIDO1 PE=1 SV=5	0	9.501	2	4	6	4	2240	243.7	7.88	256163	256163	High
High	P30520	ADSS2	Adenylosuccinate synthetase isozyme 2 OS=Homo sapiens OX=9606 GN=ADSS2 PE=1 SV=3	0	9.392	5	4	7	4	456	50.1	6.55	693856	693856	High
High	O43719	HTATSF1	HIV Tat-specific factor 1 OS=Homo sapiens OX=9606 GN=HTATSF1 PE=1 SV=1	0	9.349	5	4	6	4	755	85.8	4.4	3.96077e+06	3.96077e+06	High
High	P49750	YLPM1	YLP motif-containing protein 1 OS=Homo sapiens OX=9606 GN=YLPM1 PE=1 SV=4	0	8.87	3	4	4	4	2146	241.5	6.55	1.18848e+06	1.18848e+06	High
High	P23786	CPT2	Carnitine O-palmitoyltransferase 2, mitochondrial OS=Homo sapiens OX=9606 GN=CPT2 PE=1 SV=2	0	7.962	5	4	4	4	658	73.7	8.18	3.97478e+06	3.97478e+06	High
High	Q9Y4R8	TELO2	Telomere length regulation protein TEL2 homolog OS=Homo sapiens OX=9606 GN=TELO2 PE=1 SV=2	0	7.727	4	4	6	4	837	91.7	5.76	1.06108e+06	1.06108e+06	High
High	O00170	AIP	AH receptor-interacting protein OS=Homo sapiens OX=9606 GN=AIP PE=1 SV=2	0	22.234	12	3	10	3	330	37.6	6.29			High
High	Q13057	COASY	Bifunctional coenzyme A synthase OS=Homo sapiens OX=9606 GN=COASY PE=1 SV=4	0	15.594	5	3	12	3	564	62.3	6.99	601254	601254	High
High	Q9GZT9	EGLN1	Egl nine homolog 1 OS=Homo sapiens OX=9606 GN=EGLN1 PE=1 SV=1	0	14.863	12	3	6	3	426	46	8.53	1330882	1330882	High
High	Q9GZL7	WDR12	Ribosome biogenesis protein WDR12 OS=Homo sapiens OX=9606 GN=WDR12 PE=1 SV=2	0	14.722	8	3	11	3	423	47.7	5.9	902966	902966	High
High	P00492	HPRT1	Hypoxanthine-guanine phosphoribosyltransferase OS=Homo sapiens OX=9606 GN=HPRT1 PE=1 SV=2	0	14.4	15	3	7	3	218	24.6	6.68	1.51827e+06	1.51827e+06	High
High	P26440	IVD	Isovaleryl-CoA dehydrogenase, mitochondrial OS=Homo sapiens OX=9606 GN=IVD PE=1 SV=2	0	12.685	6	3	7	3	426	46.6	8.05	1.15547e+06	1.15547e+06	High
High	Q9HDC9	APMAP	Adipocyte plasma membrane-associated protein OS=Homo sapiens OX=9606 GN=APMAP PE=1 SV=2	0	12.663	10	3	7	3	416	46.5	6.16			High
High	O60749	SNX2	Sorting nexin-2 OS=Homo sapiens OX=9606 GN=SNX2 PE=1 SV=2	0	12.26	8	3	6	3	519	58.4	5.12	2.11051e+06	2.11051e+06	High
High	Q5JVF3	PCID2	PCI domain-containing protein 2 OS=Homo sapiens OX=9606 GN=PCID2 PE=1 SV=2	0	12.217	9	3	6	3	399	46	8.53			High
High	P58546	MTPN	Myotrophin OS=Homo sapiens OX=9606 GN=MTPN PE=1 SV=2	0	12.145	33	3	3	3	118	12.9	5.52	1.66495e+06	1.66495e+06	High
High	Q9UKV8	AGO2	Protein argonaute-2 OS=Homo sapiens OX=9606 GN=AGO2 PE=1 SV=3	0	12.048	4	3	11	3	859	97.1	9.19	2.3248e+06	2.3248e+06	High
High	Q969Z0	TBRG4	FAST kinase domain-containing protein 4 OS=Homo sapiens OX=9606 GN=TBRG4 PE=1 SV=1	0	11.719	5	3	5	3	631	70.7	7.42	1843439	1843439	High
High	P49711	CTCF	Transcriptional repressor CTCF OS=Homo sapiens OX=9606 GN=CTCF PE=1 SV=1	0	11.492	6	3	7	3	727	82.7	6.96	1.4867e+06	1.4867e+06	High
High	P19525	EIF2AK2	Interferon-induced, double-stranded RNA-activated protein kinase OS=Homo sapiens OX=9606 GN=EIF2AK2 PE=1 SV=2	0	11.4	5	3	8	3	551	62.1	8.4	1.2789e+06	1.2789e+06	High
High	Q96CT7	CCDC124	Coiled-coil domain-containing protein 124 OS=Homo sapiens OX=9606 GN=CCDC124 PE=1 SV=1	0	11.031	12	3	9	3	223	25.8	9.54	634540	634540	High
High	O60684	KPNA6	Importin subunit alpha-7 OS=Homo sapiens OX=9606 GN=KPNA6 PE=1 SV=1	0	10.901	6	3	3	3	536	60	4.98	3939710	3939710	High
High	Q9NXV6	CDKN2AIP	CDKN2A-interacting protein OS=Homo sapiens OX=9606 GN=CDKN2AIP PE=1 SV=3	0	10.893	9	3	4	3	580	61.1	9.01	1.8786e+06	1.8786e+06	High
High	Q8TC07	TBC1D15	TBC1 domain family member 15 OS=Homo sapiens OX=9606 GN=TBC1D15 PE=1 SV=2	0	10.851	5	3	9	3	691	79.4	5.67	644298	644298	High
High	Q9UBB6	NCDN	Neurochondrin OS=Homo sapiens OX=9606 GN=NCDN PE=1 SV=1	0	10.655	4	3	4	3	729	78.8	5.48	2.18229e+06	2.18229e+06	High
High	Q9NRZ9	HELLS	Lymphoid-specific helicase OS=Homo sapiens OX=9606 GN=HELLS PE=1 SV=1	0	10.28	4	3	5	3	838	97	7.93	165766	165766	High
High	Q9P2M7	CGN	Cingulin OS=Homo sapiens OX=9606 GN=CGN PE=1 SV=2	0	9.783	3	3	3	3	1197	136.3	5.54	828795	828795	High
High	Q9Y6M7	SLC4A7	Sodium bicarbonate cotransporter 3 OS=Homo sapiens OX=9606 GN=SLC4A7 PE=1 SV=2	0	9.534	2	3	10	3	1214	136	6.71	4.95543e+06	4.95543e+06	High
High	O15294	OGT	UDP-N-acetylglucosamine--peptide N-acetylglucosaminyltransferase 110 kDa subunit OS=Homo sapiens OX=9606 GN=OGT PE=1 SV=3	0	9.347	3	3	4	3	1046	116.9	6.7	308535	308535	High
High	Q5T750	XP32	Skin-specific protein 32 OS=Homo sapiens OX=9606 GN=XP32 PE=1 SV=1	0	9.238	12	3	7	3	250	26.2	7.97	1.81665e+06	1.81665e+06	High
High	Q8TD16	BICD2	Protein bicaudal D homolog 2 OS=Homo sapiens OX=9606 GN=BICD2 PE=1 SV=1	0	9.104	4	3	4	3	824	93.5	5.44	172519	172519	High
High	A0FGR8	ESYT2	Extended synaptotagmin-2 OS=Homo sapiens OX=9606 GN=ESYT2 PE=1 SV=1	0	8.941	3	3	7	3	921	102.3	9.26	4.30279e+06	4.30279e+06	High
High	Q9Y3B4	SF3B6	Splicing factor 3B subunit 6 OS=Homo sapiens OX=9606 GN=SF3B6 PE=1 SV=1	0	8.935	24	3	6	3	125	14.6	9.38	4.44618e+06	4.44618e+06	High
High	Q03135	CAV1	Caveolin-1 OS=Homo sapiens OX=9606 GN=CAV1 PE=1 SV=4	0	8.911	15	3	10	3	178	20.5	6.02	3.38881e+06	3.38881e+06	High
High	Q8WVM7	STAG1	Cohesin subunit SA-1 OS=Homo sapiens OX=9606 GN=STAG1 PE=1 SV=3	0	8.899	3	3	5	3	1258	144.3	5.59	960287	960287	High
High	Q9P015	MRPL15	39S ribosomal protein L15, mitochondrial OS=Homo sapiens OX=9606 GN=MRPL15 PE=1 SV=1	0	8.832	11	3	6	3	296	33.4	10.01	1.2687e+06	1.2687e+06	High
High	Q96R06	SPAG5	Sperm-associated antigen 5 OS=Homo sapiens OX=9606 GN=SPAG5 PE=1 SV=2	0	8.49	3	3	5	3	1193	134.3	5	580749	580749	High
High	Q12769	NUP160	Nuclear pore complex protein Nup160 OS=Homo sapiens OX=9606 GN=NUP160 PE=1 SV=3	0	8.336	2	3	6	3	1436	162	5.5	1.69973e+07	1.69973e+07	High
High	Q9UBQ0	VPS29	Vacuolar protein sorting-associated protein 29 OS=Homo sapiens OX=9606 GN=VPS29 PE=1 SV=1	0	8.255	14	3	3	3	182	20.5	6.79	372809	372809	High
High	Q2M389	WASHC4	WASH complex subunit 4 OS=Homo sapiens OX=9606 GN=WASHC4 PE=1 SV=2	0	7.984	3	3	5	3	1173	136.3	7.44	2.00473e+06	2.00473e+06	High
High	Q01804	OTUD4	OTU domain-containing protein 4 OS=Homo sapiens OX=9606 GN=OTUD4 PE=1 SV=4	0	7.483	3	3	5	3	1114	124	6.71	131169	131169	High
High	Q6P1N0	CC2D1A	Coiled-coil and C2 domain-containing protein 1A OS=Homo sapiens OX=9606 GN=CC2D1A PE=1 SV=1	0	7.4	3	3	4	3	951	104	8.09	1.93615e+06	1.93615e+06	High
High	Q14738	PPP2R5D	Serine/threonine-protein phosphatase 2A 56 kDa regulatory subunit delta isoform OS=Homo sapiens OX=9606 GN=PPP2R5D PE=1 SV=1	0	7.393	6	3	3	3	602	69.9	8.13	2.47416e+06	2.47416e+06	High
High	Q13564	NAE1	NEDD8-activating enzyme E1 regulatory subunit OS=Homo sapiens OX=9606 GN=NAE1 PE=1 SV=1	0	7.282	5	3	8	3	534	60.2	5.4	1.66801e+06	1.66801e+06	High
High	Q9HAU4	SMURF2	E3 ubiquitin-protein ligase SMURF2 OS=Homo sapiens OX=9606 GN=SMURF2 PE=1 SV=1	0	7.129	4	3	3	3	748	86.1	7.96	757958	757958	High
High	Q969N2	PIGT	GPI transamidase component PIG-T OS=Homo sapiens OX=9606 GN=PIGT PE=1 SV=1	0	7.037	4	3	6	3	578	65.7	8.38	3.25063e+06	3.25063e+06	High
High	P05114	HMGN1	Non-histone chromosomal protein HMG-14 OS=Homo sapiens OX=9606 GN=HMGN1 PE=1 SV=3	0	6.635	31	3	3	3	100	10.7	9.6	635740	635740	High
High	Q96JB5	CDK5RAP3	CDK5 regulatory subunit-associated protein 3 OS=Homo sapiens OX=9606 GN=CDK5RAP3 PE=1 SV=2	0	6.622	6	3	4	3	506	56.9	4.75	128156	128156	High
High	Q02241	KIF23	Kinesin-like protein KIF23 OS=Homo sapiens OX=9606 GN=KIF23 PE=1 SV=3	0	6.569	3	3	5	3	960	110	8.51	338671	338671	High
High	Q8IX01	SUGP2	SURP and G-patch domain-containing protein 2 OS=Homo sapiens OX=9606 GN=SUGP2 PE=1 SV=2	0	6.369	3	3	4	3	1082	120.1	7.28	237996	237996	High
High	Q96HY7	DHTKD1	Probable 2-oxoglutarate dehydrogenase E1 component DHKTD1, mitochondrial OS=Homo sapiens OX=9606 GN=DHTKD1 PE=1 SV=2	0	6.215	3	3	3	3	919	103	6.93	109699	109699	High
High	Q12933	TRAF2	TNF receptor-associated factor 2 OS=Homo sapiens OX=9606 GN=TRAF2 PE=1 SV=2	0	6.162	6	3	3	3	501	55.8	7.53	350330	350330	High
High	Q15386	UBE3C	Ubiquitin-protein ligase E3C OS=Homo sapiens OX=9606 GN=UBE3C PE=1 SV=3	0	5.709	3	3	7	3	1083	123.8	6.71	707173	707173	High
High	Q9UNX3	RPL26L1	60S ribosomal protein L26-like 1 OS=Homo sapiens OX=9606 GN=RPL26L1 PE=1 SV=1	0	28.594	35	8	33	2	145	17.2	10.55	491120	491120	High
High	P35626	GRK3	Beta-adrenergic receptor kinase 2 OS=Homo sapiens OX=9606 GN=GRK3 PE=1 SV=2	0	23.922	9	6	10	2	688	79.7	7.62	2.08034e+06	2.08034e+06	High
High	Q16778	H2BC21	Histone H2B type 2-E OS=Homo sapiens OX=9606 GN=H2BC21 PE=1 SV=3	0	21.612	34	6	29	2	126	13.9	10.32	2.71833e+06	2.71833e+06	High
High	P51812	RPS6KA3	Ribosomal protein S6 kinase alpha-3 OS=Homo sapiens OX=9606 GN=RPS6KA3 PE=1 SV=1	0	21.21	6	4	11	2	740	83.7	6.89	1.38272e+07	1.38272e+07	High
High	P55795	HNRNPH2	Heterogeneous nuclear ribonucleoprotein H2 OS=Homo sapiens OX=9606 GN=HNRNPH2 PE=1 SV=1	0	20.962	14	5	13	2	449	49.2	6.3	268709	268709	High
High	P62873	GNB1	Guanine nucleotide-binding protein G(I)/G(S)/G(T) subunit beta-1 OS=Homo sapiens OX=9606 GN=GNB1 PE=1 SV=3	0	19.623	15	5	19	2	340	37.4	6	2.97886e+06	2.97886e+06	High
High	Q15155	NOMO1	Nodal modulator 1 OS=Homo sapiens OX=9606 GN=NOMO1 PE=1 SV=5	0	14.978	4	5	16	2	1222	134.2	5.81	569949	569949	High
High	Q13243	SRSF5	Serine/arginine-rich splicing factor 5 OS=Homo sapiens OX=9606 GN=SRSF5 PE=1 SV=1	0	14.013	11	3	9	2	272	31.2	11.59	2.26021e+06	2.26021e+06	High
High	P18085	ARF4	ADP-ribosylation factor 4 OS=Homo sapiens OX=9606 GN=ARF4 PE=1 SV=3	0	13.47	16	3	12	2	180	20.5	7.14	4761826	4761826	High
High	Q08257	CRYZ	Quinone oxidoreductase OS=Homo sapiens OX=9606 GN=CRYZ PE=1 SV=1	0	12.679	9	2	7	2	329	35.2	8.44	1.67143e+06	1.67143e+06	High
High	Q9H330	TMEM245	Transmembrane protein 245 OS=Homo sapiens OX=9606 GN=TMEM245 PE=1 SV=3	0	11.65	3	2	3	2	879	97.3	8.91	459468	459468	High
High	P47755	CAPZA2	F-actin-capping protein subunit alpha-2 OS=Homo sapiens OX=9606 GN=CAPZA2 PE=1 SV=3	0	11.617	13	4	12	2	286	32.9	5.85	4.07836e+06	4.07836e+06	High
High	Q8NFQ8	TOR1AIP2	Torsin-1A-interacting protein 2 OS=Homo sapiens OX=9606 GN=TOR1AIP2 PE=1 SV=1	0	11.541	5	2	6	2	470	51.2	4.96			High
High	O75113	N4BP1	NEDD4-binding protein 1 OS=Homo sapiens OX=9606 GN=N4BP1 PE=1 SV=4	0	11.278	4	2	3	2	896	100.3	5.36	524630	524630	High
High	Q9UIQ6	LNPEP	Leucyl-cystinyl aminopeptidase OS=Homo sapiens OX=9606 GN=LNPEP PE=1 SV=3	0	11.11	2	2	5	2	1025	117.3	5.73	1.27523e+06	1.27523e+06	High
High	Q92599	SEPTIN8	Septin-8 OS=Homo sapiens OX=9606 GN=SEPTIN8 PE=1 SV=4	0	11.093	6	3	7	2	483	55.7	6.28	680415	680415	High
High	Q96SB4	SRPK1	SRSF protein kinase 1 OS=Homo sapiens OX=9606 GN=SRPK1 PE=1 SV=2	0	11.031	4	3	4	2	655	74.3	6.16	414743	414743	High
High	Q9H7E9	C8orf33	UPF0488 protein C8orf33 OS=Homo sapiens OX=9606 GN=C8orf33 PE=1 SV=1	0	10.983	11	2	3	2	229	25	9.95	5911205	5911205	High
High	Q06203	PPAT	Amidophosphoribosyltransferase OS=Homo sapiens OX=9606 GN=PPAT PE=1 SV=1	0	10.802	5	2	4	2	517	57.4	6.76	1.04755e+06	1.04755e+06	High
High	Q9NNW5	WDR6	WD repeat-containing protein 6 OS=Homo sapiens OX=9606 GN=WDR6 PE=1 SV=1	0	10.324	2	2	5	2	1121	121.6	6.87	1.15921e+06	1.15921e+06	High
High	Q9BYG3	NIFK	MKI67 FHA domain-interacting nucleolar phosphoprotein OS=Homo sapiens OX=9606 GN=NIFK PE=1 SV=1	0	9.793	8	2	4	2	293	34.2	9.88	349038	349038	High
High	Q9H4L4	SENP3	Sentrin-specific protease 3 OS=Homo sapiens OX=9606 GN=SENP3 PE=1 SV=2	0	9.639	5	2	3	2	574	65	8.56	1.18021e+06	1.18021e+06	High
High	Q86U90	YRDC	YrdC domain-containing protein, mitochondrial OS=Homo sapiens OX=9606 GN=YRDC PE=1 SV=1	0	9.344	9	2	3	2	279	29.3	8.57			High
High	Q9HB40	SCPEP1	Retinoid-inducible serine carboxypeptidase OS=Homo sapiens OX=9606 GN=SCPEP1 PE=1 SV=1	0	9.331	4	2	4	2	452	50.8	5.81	536577	536577	High
High	Q7Z4H3	HDDC2	5'-deoxynucleotidase HDDC2 OS=Homo sapiens OX=9606 GN=HDDC2 PE=1 SV=1	0	9.201	12	2	3	2	204	23.4	5.49			High
High	Q9Y608	LRRFIP2	Leucine-rich repeat flightless-interacting protein 2 OS=Homo sapiens OX=9606 GN=LRRFIP2 PE=1 SV=1	0	9.196	5	3	4	2	721	82.1	6.95	8.24403e+06	8.24403e+06	High
High	Q9Y305	ACOT9	Acyl-coenzyme A thioesterase 9, mitochondrial OS=Homo sapiens OX=9606 GN=ACOT9 PE=1 SV=2	0	9.106	5	2	4	2	439	49.9	8.6	1.53808e+06	1.53808e+06	High
High	Q9NX24	NHP2	H/ACA ribonucleoprotein complex subunit 2 OS=Homo sapiens OX=9606 GN=NHP2 PE=1 SV=1	0	9.078	19	2	3	2	153	17.2	8.22	868282	868282	High
High	Q96KG9	SCYL1	N-terminal kinase-like protein OS=Homo sapiens OX=9606 GN=SCYL1 PE=1 SV=1	0	9.052	2	2	5	2	808	89.6	6.3	926054	926054	High
High	P40763	STAT3	Signal transducer and activator of transcription 3 OS=Homo sapiens OX=9606 GN=STAT3 PE=1 SV=2	0	8.938	2	2	6	2	770	88	6.3	570113	570113	High
High	Q13685	AAMP	Angio-associated migratory cell protein OS=Homo sapiens OX=9606 GN=AAMP PE=1 SV=2	0	8.847	6	2	4	2	434	46.7	4.42	2.76278e+06	2.76278e+06	High
High	Q00688	FKBP3	Peptidyl-prolyl cis-trans isomerase FKBP3 OS=Homo sapiens OX=9606 GN=FKBP3 PE=1 SV=1	0	8.545	12	2	6	2	224	25.2	9.28	2.09891e+06	2.09891e+06	High
High	Q9UHY1	NRBP1	Nuclear receptor-binding protein OS=Homo sapiens OX=9606 GN=NRBP1 PE=1 SV=1	0	8.506	5	2	4	2	535	59.8	5.08	6722697	6722697	High
High	Q9BV86	NTMT1	N-terminal Xaa-Pro-Lys N-methyltransferase 1 OS=Homo sapiens OX=9606 GN=NTMT1 PE=1 SV=3	0	8.146	11	2	5	2	223	25.4	5.52	294693	294693	High
High	P14621	ACYP2	Acylphosphatase-2 OS=Homo sapiens OX=9606 GN=ACYP2 PE=1 SV=2	0	8.089	20	2	2	2	99	11.1	9.5	1.39317e+06	1.39317e+06	High
High	Q02952	AKAP12	A-kinase anchor protein 12 OS=Homo sapiens OX=9606 GN=AKAP12 PE=1 SV=4	0	7.845	2	2	2	2	1782	191.4	4.41			High
High	P49590	HARS2	Histidine--tRNA ligase, mitochondrial OS=Homo sapiens OX=9606 GN=HARS2 PE=1 SV=1	0	7.715	6	3	8	2	506	56.9	8.24	61360900	61360900	High
High	Q9H0E3	SAP130	Histone deacetylase complex subunit SAP130 OS=Homo sapiens OX=9606 GN=SAP130 PE=1 SV=1	0	7.665	2	2	5	2	1048	110.3	9.83			High
High	Q969H8	MYDGF	Myeloid-derived growth factor OS=Homo sapiens OX=9606 GN=MYDGF PE=1 SV=1	0	7.465	13	2	6	2	173	18.8	6.68	653029	653029	High
High	Q14108	SCARB2	Lysosome membrane protein 2 OS=Homo sapiens OX=9606 GN=SCARB2 PE=1 SV=2	0	7.419	3	2	5	2	478	54.3	5.14	329694	329694	High
High	O95674	CDS2	Phosphatidate cytidylyltransferase 2 OS=Homo sapiens OX=9606 GN=CDS2 PE=1 SV=1	0	7.406	7	2	3	2	445	51.4	7.09	94126.7	94126.7	High
High	Q9BXS6	NUSAP1	Nucleolar and spindle-associated protein 1 OS=Homo sapiens OX=9606 GN=NUSAP1 PE=1 SV=1	0	7.316	5	2	3	2	441	49.4	9.91			High
High	P14735	IDE	Insulin-degrading enzyme OS=Homo sapiens OX=9606 GN=IDE PE=1 SV=4	0	7.304	2	2	8	2	1019	117.9	6.61	563690	563690	High
High	Q5T280	SPOUT1	Putative methyltransferase C9orf114 OS=Homo sapiens OX=9606 GN=SPOUT1 PE=1 SV=3	0	7.04	6	2	3	2	376	42	7.43	638598	638598	High
High	Q14165	MLEC	Malectin OS=Homo sapiens OX=9606 GN=MLEC PE=1 SV=1	0	7.032	9	2	7	2	292	32.2	5.41	369748	369748	High
High	P46783	RPS10	40S ribosomal protein S10 OS=Homo sapiens OX=9606 GN=RPS10 PE=1 SV=1	0	6.998	13	2	3	2	165	18.9	10.15	935130	935130	High
High	Q9UJX3	ANAPC7	Anaphase-promoting complex subunit 7 OS=Homo sapiens OX=9606 GN=ANAPC7 PE=1 SV=4	0	6.978	4	2	3	2	599	66.8	5.64	2.60932e+06	2.60932e+06	High
High	Q9UBU9	NXF1	Nuclear RNA export factor 1 OS=Homo sapiens OX=9606 GN=NXF1 PE=1 SV=1	0	6.949	3	2	6	2	619	70.1	8.51	1148705	1148705	High
High	O15111	CHUK	Inhibitor of nuclear factor kappa-B kinase subunit alpha OS=Homo sapiens OX=9606 GN=CHUK PE=1 SV=2	0	6.931	3	2	3	2	745	84.6	6.73			High
High	Q9BVL2	NUP58	Nucleoporin p58/p45 OS=Homo sapiens OX=9606 GN=NUP58 PE=1 SV=1	0	6.883	4	2	3	2	599	60.9	9.33	460628	460628	High
High	P30048	PRDX3	Thioredoxin-dependent peroxide reductase, mitochondrial OS=Homo sapiens OX=9606 GN=PRDX3 PE=1 SV=3	0	6.797	8	2	6	2	256	27.7	7.78			High
High	Q9UEW8	STK39	STE20/SPS1-related proline-alanine-rich protein kinase OS=Homo sapiens OX=9606 GN=STK39 PE=1 SV=3	0	6.739	4	2	2	2	545	59.4	6.29	517563	517563	High
High	Q13206	DDX10	Probable ATP-dependent RNA helicase DDX10 OS=Homo sapiens OX=9606 GN=DDX10 PE=1 SV=2	0	6.509	3	2	5	2	875	100.8	8.63	1.92379e+06	1.92379e+06	High
High	Q96C36	PYCR2	Pyrroline-5-carboxylate reductase 2 OS=Homo sapiens OX=9606 GN=PYCR2 PE=1 SV=1	0	6.317	5	2	8	2	320	33.6	7.77	761538	761538	High
High	O43447	PPIH	Peptidyl-prolyl cis-trans isomerase H OS=Homo sapiens OX=9606 GN=PPIH PE=1 SV=1	0	6.209	16	3	10	2	177	19.2	8.07	426212	426212	High
High	Q7Z5L9	IRF2BP2	Interferon regulatory factor 2-binding protein 2 OS=Homo sapiens OX=9606 GN=IRF2BP2 PE=1 SV=2	0	6.187	6	3	7	2	587	61	8.69	629434	629434	High
High	Q92905	COPS5	COP9 signalosome complex subunit 5 OS=Homo sapiens OX=9606 GN=COPS5 PE=1 SV=4	0	6.17	6	2	4	2	334	37.6	6.54	630120	630120	High
High	P06454	PTMA	Prothymosin alpha OS=Homo sapiens OX=9606 GN=PTMA PE=1 SV=2	0	6.151	22	2	2	2	111	12.2	3.78	381962	381962	High
High	Q587J7	TDRD12	Putative ATP-dependent RNA helicase TDRD12 OS=Homo sapiens OX=9606 GN=TDRD12 PE=2 SV=2	0	6.081	2	2	2	2	1177	132.5	6.74			High
High	Q06330	RBPJ	Recombining binding protein suppressor of hairless OS=Homo sapiens OX=9606 GN=RBPJ PE=1 SV=3	0	6.078	4	2	5	2	500	55.6	7.18	1.14258e+08	1.14258e+08	High
High	P82914	MRPS15	28S ribosomal protein S15, mitochondrial OS=Homo sapiens OX=9606 GN=MRPS15 PE=1 SV=1	0	5.953	7	2	6	2	257	29.8	10.48	633853	633853	High
High	Q05048	CSTF1	Cleavage stimulation factor subunit 1 OS=Homo sapiens OX=9606 GN=CSTF1 PE=1 SV=1	0	5.914	4	2	8	2	431	48.3	6.58	6.42569e+06	6.42569e+06	High
High	Q9H3H5	DPAGT1	UDP-N-acetylglucosamine--dolichyl-phosphate N-acetylglucosaminephosphotransferase OS=Homo sapiens OX=9606 GN=DPAGT1 PE=1 SV=2	0	5.912	4	2	5	2	408	46.1	8	663440	663440	High
High	Q9NYL9	TMOD3	Tropomodulin-3 OS=Homo sapiens OX=9606 GN=TMOD3 PE=1 SV=1	0	5.9	7	2	2	2	352	39.6	5.19	1.27604e+06	1.27604e+06	High
High	Q7Z3U7	MON2	Protein MON2 homolog OS=Homo sapiens OX=9606 GN=MON2 PE=1 SV=3	0	5.852	1	2	3	2	1717	190.2	6.06	144106	144106	High
High	Q96JM3	CHAMP1	Chromosome alignment-maintaining phosphoprotein 1 OS=Homo sapiens OX=9606 GN=CHAMP1 PE=1 SV=2	0	5.828	2	2	5	2	812	89	8.44	46214168	46214168	High
High	Q8NC56	LEMD2	LEM domain-containing protein 2 OS=Homo sapiens OX=9606 GN=LEMD2 PE=1 SV=1	0	5.797	4	2	4	2	503	56.9	9	4415277	4415277	High
High	Q9UKG1	APPL1	DCC-interacting protein 13-alpha OS=Homo sapiens OX=9606 GN=APPL1 PE=1 SV=1	0	5.788	3	2	4	2	709	79.6	5.41	453896	453896	High
High	Q9NPD8	UBE2T	Ubiquitin-conjugating enzyme E2 T OS=Homo sapiens OX=9606 GN=UBE2T PE=1 SV=1	0	5.786	11	2	2	2	197	22.5	7.99			High
High	Q16775	HAGH	Hydroxyacylglutathione hydrolase, mitochondrial OS=Homo sapiens OX=9606 GN=HAGH PE=1 SV=2	0	5.752	8	2	5	2	308	33.8	8.12	1.11502e+06	1.11502e+06	High
High	Q9H967	WDR76	WD repeat-containing protein 76 OS=Homo sapiens OX=9606 GN=WDR76 PE=1 SV=2	0	5.727	5	2	2	2	626	69.7	9.25			High
High	Q16831	UPP1	Uridine phosphorylase 1 OS=Homo sapiens OX=9606 GN=UPP1 PE=1 SV=1	0	5.545	6	2	4	2	310	33.9	7.88	1.6527e+06	1.6527e+06	High
High	Q9BQA1	WDR77	Methylosome protein 50 OS=Homo sapiens OX=9606 GN=WDR77 PE=1 SV=1	0	5.515	11	2	3	2	342	36.7	5.17	472195	472195	High
High	O95819	MAP4K4	Mitogen-activated protein kinase kinase kinase kinase 4 OS=Homo sapiens OX=9606 GN=MAP4K4 PE=1 SV=2	0	5.494	3	2	3	2	1239	142	7.46			High
High	Q8IUF8	RIOX2	Ribosomal oxygenase 2 OS=Homo sapiens OX=9606 GN=RIOX2 PE=1 SV=1	0	5.491	4	2	4	2	465	52.8	6.7			High
High	Q92542	NCSTN	Nicastrin OS=Homo sapiens OX=9606 GN=NCSTN PE=1 SV=2	0	5.47	2	2	6	2	709	78.4	5.99	669675	669675	High
High	P63173	RPL38	60S ribosomal protein L38 OS=Homo sapiens OX=9606 GN=RPL38 PE=1 SV=2	0	5.403	33	2	6	2	70	8.2	10.1			High
High	O00461	GOLIM4	Golgi integral membrane protein 4 OS=Homo sapiens OX=9606 GN=GOLIM4 PE=1 SV=1	0	5.339	3	2	5	2	696	81.8	4.77	162601	162601	High
High	Q15370	ELOB	Elongin-B OS=Homo sapiens OX=9606 GN=ELOB PE=1 SV=1	0	5.273	17	2	6	2	118	13.1	4.88	918727	918727	High
High	Q6UWP8	SBSN	Suprabasin OS=Homo sapiens OX=9606 GN=SBSN PE=1 SV=2	0	5.269	5	2	2	2	590	60.5	7.01	199661	199661	High
High	P30536	TSPO	Translocator protein OS=Homo sapiens OX=9606 GN=TSPO PE=1 SV=3	0	5.216	9	2	8	2	169	18.8	9.36			High
High	Q9Y3C1	NOP16	Nucleolar protein 16 OS=Homo sapiens OX=9606 GN=NOP16 PE=1 SV=2	0	5.203	10	2	3	2	178	21.2	9.94	527458	527458	High
High	Q9Y2K7	KDM2A	Lysine-specific demethylase 2A OS=Homo sapiens OX=9606 GN=KDM2A PE=1 SV=3	0	5.2	2	2	3	2	1162	132.7	7.58	338143	338143	High
High	Q9NR50	EIF2B3	Translation initiation factor eIF-2B subunit gamma OS=Homo sapiens OX=9606 GN=EIF2B3 PE=1 SV=1	0	5.174	5	2	5	2	452	50.2	6.47	1.52482e+06	1.52482e+06	High
High	Q8IWV8	UBR2	E3 ubiquitin-protein ligase UBR2 OS=Homo sapiens OX=9606 GN=UBR2 PE=1 SV=1	0	5.153	1	2	2	2	1755	200.4	6.24			High
High	P48449	LSS	Lanosterol synthase OS=Homo sapiens OX=9606 GN=LSS PE=1 SV=1	0	5.119	3	2	2	2	732	83.3	6.61			High
High	Q9Y6W3	CAPN7	Calpain-7 OS=Homo sapiens OX=9606 GN=CAPN7 PE=1 SV=1	0	5.062	3	2	4	2	813	92.6	7.65	217316	217316	High
High	Q9NRY5	FAM114A2	Protein FAM114A2 OS=Homo sapiens OX=9606 GN=FAM114A2 PE=1 SV=4	0	5.038	4	2	2	2	505	55.4	4.88	835417	835417	High
High	P04818	TYMS	Thymidylate synthase OS=Homo sapiens OX=9606 GN=TYMS PE=1 SV=3	0	5.004	5	2	6	2	313	35.7	7.01	1.87848e+06	1.87848e+06	High
High	O60341	KDM1A	Lysine-specific histone demethylase 1A OS=Homo sapiens OX=9606 GN=KDM1A PE=1 SV=2	0	4.992	2	2	4	2	852	92.8	6.52			High
High	P53582	METAP1	Methionine aminopeptidase 1 OS=Homo sapiens OX=9606 GN=METAP1 PE=1 SV=2	0	4.976	5	2	2	2	386	43.2	7.17	165784	165784	High
High	Q9BYC9	MRPL20	39S ribosomal protein L20, mitochondrial OS=Homo sapiens OX=9606 GN=MRPL20 PE=1 SV=1	0	4.944	13	2	5	2	149	17.4	10.86	409071	409071	High
High	Q9Y2L5	TRAPPC8	Trafficking protein particle complex subunit 8 OS=Homo sapiens OX=9606 GN=TRAPPC8 PE=1 SV=2	0	4.932	1	2	2	2	1435	160.9	6.87	379694	379694	High
High	Q9UP83	COG5	Conserved oligomeric Golgi complex subunit 5 OS=Homo sapiens OX=9606 GN=COG5 PE=1 SV=3	0	4.899	3	2	7	2	839	92.7	6.6	1.59352e+06	1.59352e+06	High
High	Q9GZZ1	NAA50	N-alpha-acetyltransferase 50 OS=Homo sapiens OX=9606 GN=NAA50 PE=1 SV=1	0	4.796	13	2	3	2	169	19.4	8.81	1.6428e+06	1.6428e+06	High
High	Q15814	TBCC	Tubulin-specific chaperone C OS=Homo sapiens OX=9606 GN=TBCC PE=1 SV=2	0	4.546	5	2	3	2	346	39.2	5.71	8.54201e+06	8.54201e+06	High
High	Q8NHH9	ATL2	Atlastin-2 OS=Homo sapiens OX=9606 GN=ATL2 PE=1 SV=2	0	4.534	5	2	3	2	583	66.2	5.48	675532	675532	High
High	Q9BTD8	RBM42	RNA-binding protein 42 OS=Homo sapiens OX=9606 GN=RBM42 PE=1 SV=1	0	4.496	3	2	2	2	480	50.4	9.63	680455	680455	High
High	Q8TAD8	SNIP1	Smad nuclear-interacting protein 1 OS=Homo sapiens OX=9606 GN=SNIP1 PE=1 SV=1	0	4.441	5	2	3	2	396	45.8	9.99	387758	387758	High
High	Q5VTL8	PRPF38B	Pre-mRNA-splicing factor 38B OS=Homo sapiens OX=9606 GN=PRPF38B PE=1 SV=1	0	4.325	3	2	3	2	546	64.4	10.54	1.09955e+06	1.09955e+06	High
High	Q00059	TFAM	Transcription factor A, mitochondrial OS=Homo sapiens OX=9606 GN=TFAM PE=1 SV=1	0	4.301	7	2	5	2	246	29.1	9.72			High
High	Q96FS4	SIPA1	Signal-induced proliferation-associated protein 1 OS=Homo sapiens OX=9606 GN=SIPA1 PE=1 SV=1	0	4.243	2	2	2	2	1042	112.1	6.6	3.89637e+06	3.89637e+06	High
High	P61077	UBE2D3	Ubiquitin-conjugating enzyme E2 D3 OS=Homo sapiens OX=9606 GN=UBE2D3 PE=1 SV=1	0	4.183	12	2	5	2	147	16.7	7.8	2.65602e+06	2.65602e+06	High
High	Q9Y2R4	DDX52	Probable ATP-dependent RNA helicase DDX52 OS=Homo sapiens OX=9606 GN=DDX52 PE=1 SV=3	0	4.095	3	2	3	2	599	67.5	9.67	720101	720101	High
High	P61916	NPC2	NPC intracellular cholesterol transporter 2 OS=Homo sapiens OX=9606 GN=NPC2 PE=1 SV=1	0	4.043	13	2	3	2	151	16.6	7.65	1.79351e+06	1.79351e+06	High
High	Q9Y376	CAB39	Calcium-binding protein 39 OS=Homo sapiens OX=9606 GN=CAB39 PE=1 SV=1	0	3.925	6	2	2	2	341	39.8	6.89	1.07286e+06	1.07286e+06	High
High	Q9NW08	POLR3B	DNA-directed RNA polymerase III subunit RPC2 OS=Homo sapiens OX=9606 GN=POLR3B PE=1 SV=2	0.001	3.877	1	2	2	2	1133	127.7	8.5	671741	671741	High
High	Q13601	KRR1	KRR1 small subunit processome component homolog OS=Homo sapiens OX=9606 GN=KRR1 PE=1 SV=4	0.001	3.773	4	2	3	2	381	43.6	9.77	935217	935217	High
High	Q8TED0	UTP15	U3 small nucleolar RNA-associated protein 15 homolog OS=Homo sapiens OX=9606 GN=UTP15 PE=1 SV=3	0.001	3.444	3	2	2	2	518	58.4	9.11	159177	159177	High
High	Q9H857	NT5DC2	5'-nucleotidase domain-containing protein 2 OS=Homo sapiens OX=9606 GN=NT5DC2 PE=1 SV=1	0.001	3.328	3	2	2	2	520	60.7	6.77	1.23545e+06	1.23545e+06	High
High	Q13155	AIMP2	Aminoacyl tRNA synthase complex-interacting multifunctional protein 2 OS=Homo sapiens OX=9606 GN=AIMP2 PE=1 SV=2	0.001	3.295	4	2	5	2	320	35.3	8.22	2.01923e+06	2.01923e+06	High
High	Q9P1Z2	CALCOCO1	Calcium-binding and coiled-coil domain-containing protein 1 OS=Homo sapiens OX=9606 GN=CALCOCO1 PE=1 SV=2	0.001	3.232	3	2	2	2	691	77.3	4.82	5.57578e+06	5.57578e+06	High
High	Q92925	SMARCD2	SWI/SNF-related matrix-associated actin-dependent regulator of chromatin subfamily D member 2 OS=Homo sapiens OX=9606 GN=SMARCD2 PE=1 SV=3	0.001	3.095	5	2	3	2	531	58.9	9.64	645058	645058	High
